# Supplementary material for: Discovery of Muscle-Tendon Progenitor Subpopulation in Human Myotendinous Junction at Single-Cell Resolution
Source: Research (Wash D C). 2022 Sep 28;2022:9760390. doi: 10.34133/2022/9760390 (PMC9555880; doi:10.34133/2022/9760390)
Supplement: Supplementary Materials — Table: Differential genes of four clusters. Figure S1: quality control of the data set. Figure S2: the identification and gene ontology (GO) analysis of vessel cells. Figure S3: the GO terms corresponding to the three clusters. Figure S4: the GO terms corresponding to the four clusters. Figure S5: differentiation trajectories of cells. Figure S6: scRNA-seq analysis of CD106 and CD24 expression in MTJ. Figure S7: immunofluorescence staining for THBS4 of MTP. Figure S8: the efficacy of MTP cluster for MTJ regeneration in a nude mouse MTJ repair model. Figure S9: immunofluorescence staining for THBS4 of MTP and rapamycin treated MTP. Figure S10: use metascape to perform network enrichment analysis on the list of genes regulated by TFs shown in Figure 7(c). Figure S11: differentiation trajectories of cells. Figure S12: violin plots show the expression of HIC1, LOXL3, and PRRX1. Methods: method-related supplements. [file 9760390.f1.zip]

Archive with 2 entries (2 files):
- Supplementary Material.docx
- Supplementary table.csv
