# Supplementary material for: Discovery of Muscle-Tendon Progenitor Subpopulation in Human Myotendinous Junction at Single-Cell Resolution
Source: Research (Wash D C). 2022 Sep 28;2022:9760390. doi: 10.34133/2022/9760390 (PMC9555880; doi:10.34133/2022/9760390)
Supplement: Supplementary Materials — Table: Differential genes of four clusters. Figure S1: quality control of the data set. Figure S2: the identification and gene ontology (GO) analysis of vessel cells. Figure S3: the GO terms corresponding to the three clusters. Figure S4: the GO terms corresponding to the four clusters. Figure S5: differentiation trajectories of cells. Figure S6: scRNA-seq analysis of CD106 and CD24 expression in MTJ. Figure S7: immunofluorescence staining for THBS4 of MTP. Figure S8: the efficacy of MTP cluster for MTJ regeneration in a nude mouse MTJ repair model. Figure S9: immunofluorescence staining for THBS4 of MTP and rapamycin treated MTP. Figure S10: use metascape to perform network enrichment analysis on the list of genes regulated by TFs shown in Figure 7(c). Figure S11: differentiation trajectories of cells. Figure S12: violin plots show the expression of HIC1, LOXL3, and PRRX1. Methods: method-related supplements. [file 9760390.f1.zip › Supplementary table.csv]

	p_val	avg_logFC	pct.1	pct.2	p_val_adj	cluster	gene
CXCL5	1.28E-23	1.812170813	0.989	0.733	1.92E-19	1	CXCL5
CXCL8	3.95E-22	1.675814686	0.978	0.681	5.91E-18	1	CXCL8
CXCL3	5.10E-21	1.270346113	0.839	0.426	7.65E-17	1	CXCL3
MT2A	9.04E-21	1.000200054	1	0.996	1.35E-16	1	MT2A
CSF3	1.27E-20	1.284541336	0.624	0.131	1.90E-16	1	CSF3
MMP3	1.12E-17	1.842795547	1	0.976	1.68E-13	1	MMP3
hla-a	2.01E-17	1.169972488	0.763	0.426	3.02E-13	1	hla-a
POU2F2	4.89E-17	0.926004808	0.624	0.187	7.32E-13	1	POU2F2
AKR1C1	2.20E-15	1.229272552	0.925	0.749	3.30E-11	1	AKR1C1
TFPI2	3.52E-15	1.776383659	0.935	0.721	5.28E-11	1	TFPI2
HMGA1	9.62E-15	0.595655325	0.86	0.482	1.44E-10	1	HMGA1
FGF2	5.23E-13	0.926599482	0.763	0.418	7.83E-09	1	FGF2
MFSD2B	9.70E-13	0.366036091	0.774	0.371	1.45E-08	1	MFSD2B
CXCL2	2.25E-12	0.912415546	0.882	0.606	3.37E-08	1	CXCL2
IL24	3.66E-12	1.055612327	0.344	0.06	5.48E-08	1	IL24
CXCL1	8.91E-12	1.010536492	0.957	0.745	1.33E-07	1	CXCL1
MIR6850	1.20E-11	0.524877107	1	0.996	1.80E-07	1	MIR6850
NAMPT	1.81E-11	0.944694371	0.806	0.566	2.72E-07	1	NAMPT
GPAT3	3.53E-11	0.545448218	0.398	0.096	5.28E-07	1	GPAT3
TMEM158	5.69E-11	0.883206981	0.849	0.534	8.52E-07	1	TMEM158
PHLDA1	1.09E-10	0.701047714	0.785	0.454	1.63E-06	1	PHLDA1
MIR147B	1.50E-10	0.256393627	0.226	0.02	2.24E-06	1	MIR147B
MMP1	2.12E-10	1.579563953	0.978	0.964	3.17E-06	1	MMP1
BCL2A1	2.22E-10	0.55313982	0.301	0.052	3.33E-06	1	BCL2A1
JARID2	4.25E-10	0.669014608	0.806	0.474	6.37E-06	1	JARID2
PI3	1.58E-09	0.94853831	0.409	0.127	2.37E-05	1	PI3
IL1B	2.72E-09	0.577278014	0.301	0.064	4.07E-05	1	IL1B
SLC7A11	2.87E-09	1.173424539	0.785	0.514	4.30E-05	1	SLC7A11
PTGS2	3.39E-09	0.528058763	0.538	0.235	5.08E-05	1	PTGS2
GSTO1	4.87E-09	0.716544532	0.989	0.948	7.30E-05	1	GSTO1
STC1	5.17E-09	1.095293592	0.559	0.259	7.74E-05	1	STC1
hmga2	7.05E-09	0.532445317	0.495	0.195	0.000105541	1	hmga2
ANGPTL4	7.40E-09	0.914492867	0.71	0.402	0.000110812	1	ANGPTL4
IL6	7.72E-09	0.583849435	0.559	0.275	0.000115696	1	IL6
NCL	1.62E-08	0.530027587	0.978	0.952	0.000242741	1	NCL
INHBA	1.89E-08	0.92217235	0.914	0.745	0.000283669	1	INHBA
AKR1C2	1.92E-08	0.315578474	0.71	0.398	0.000287519	1	AKR1C2
CCL20	3.01E-08	0.312165251	0.183	0.02	0.000450931	1	CCL20
ARHGAP22	4.20E-08	0.703512776	0.559	0.279	0.000628853	1	ARHGAP22
SQSTM1	5.28E-08	0.812592256	0.581	0.283	0.000790344	1	SQSTM1
INSIG1	5.92E-08	0.681549765	0.742	0.474	0.000886573	1	INSIG1
UCHL1	6.15E-08	0.714933975	0.871	0.657	0.000920997	1	UCHL1
ATP2B1	1.56E-07	0.599403371	0.925	0.853	0.002337552	1	ATP2B1
EEF2	1.75E-07	0.287423017	1	0.988	0.002615404	1	EEF2
SERPINE1	1.86E-07	0.642229724	0.989	0.968	0.002792874	1	SERPINE1
TXNRD1	1.88E-07	0.711031961	0.903	0.693	0.002812413	1	TXNRD1
CCND1	2.19E-07	0.653992111	0.656	0.363	0.003276531	1	CCND1
rdh14	2.20E-07	0.300071372	0.312	0.088	0.0032909	1	rdh14
LOC100129940	2.65E-07	0.922028944	0.462	0.215	0.003973236	1	LOC100129940
CXCL6	4.36E-07	0.477487587	0.699	0.422	0.006527561	1	CXCL6
GNG11	4.61E-07	0.689370727	0.968	0.908	0.006904461	1	GNG11
BMP2	6.07E-07	0.604495157	0.548	0.291	0.009097107	1	BMP2
SERPINB2	6.52E-07	0.254553767	0.172	0.024	0.009761688	1	SERPINB2
HSP90AA1	8.16E-07	0.323659878	1	1	0.012219348	1	HSP90AA1
MIR711	9.83E-07	0.386363157	0.419	0.171	0.014727741	1	MIR711
PID1	1.16E-06	0.748957321	0.774	0.558	0.017336667	1	PID1
lacc1	1.29E-06	0.75129039	0.376	0.147	0.019362766	1	lacc1
GCLM	1.42E-06	0.66524389	0.742	0.546	0.021237083	1	GCLM
LOC105372824	1.45E-06	0.503482798	0.774	0.514	0.021661276	1	LOC105372824
GGA1	1.78E-06	0.502766263	0.699	0.434	0.026591266	1	GGA1
PLP1	2.02E-06	0.273078261	0.118	0.008	0.030217556	1	PLP1
ENTPD7	2.03E-06	0.258272218	0.194	0.04	0.030345009	1	ENTPD7
EREG	2.36E-06	0.461933848	0.129	0.012	0.035410257	1	EREG
SPP1	2.40E-06	0.378951328	0.129	0.012	0.036015682	1	SPP1
MRPS2	2.64E-06	0.54909521	0.699	0.41	0.039529324	1	MRPS2
DUSP5	2.71E-06	0.418153466	0.419	0.183	0.040560748	1	DUSP5
LIF	2.80E-06	0.290519124	0.269	0.08	0.041897578	1	LIF
TYMP	3.28E-06	0.362140036	0.796	0.606	0.049177086	1	TYMP
LAPTM5	3.97E-06	0.72773342	0.548	0.307	0.059474904	1	LAPTM5
ITGA2	4.89E-06	0.364673043	0.355	0.139	0.073234122	1	ITGA2
ABL2	1.08E-05	0.489867552	0.914	0.845	0.161186575	1	ABL2
ANPEP	1.10E-05	0.417660333	0.946	0.884	0.165188856	1	ANPEP
MIR7846	1.11E-05	0.392246708	0.398	0.167	0.166872734	1	MIR7846
UPF2	1.13E-05	0.530770281	0.914	0.789	0.169130416	1	UPF2
NCLN	1.23E-05	0.45785445	0.828	0.57	0.184122404	1	NCLN
UPP1	1.43E-05	0.456476205	0.688	0.43	0.213763347	1	UPP1
CDCP1	1.46E-05	0.475672549	0.366	0.151	0.21800353	1	CDCP1
RRP1	1.46E-05	0.422609616	0.505	0.263	0.218733612	1	RRP1
MAFG	1.47E-05	0.438983657	0.527	0.303	0.219777708	1	MAFG
GRB14	1.63E-05	0.428831429	0.161	0.032	0.243808268	1	GRB14
ANKRD11	1.94E-05	0.579352689	0.914	0.821	0.290627616	1	ANKRD11
GDF15	1.95E-05	0.34281248	0.237	0.068	0.291526083	1	GDF15
DCBLD2	2.19E-05	0.60736792	0.871	0.697	0.328033656	1	DCBLD2
ITGB3	2.40E-05	0.377336277	0.29	0.104	0.359052629	1	ITGB3
PPIF	2.50E-05	0.565883246	0.72	0.526	0.374515264	1	PPIF
SCG5	2.54E-05	0.286871372	0.301	0.112	0.380692883	1	SCG5
FRMD4A	2.65E-05	0.269718041	0.452	0.227	0.396717519	1	FRMD4A
S100A6	3.05E-05	0.318446125	1	0.996	0.45655693	1	S100A6
qsox1	3.49E-05	0.705933497	0.763	0.558	0.523337479	1	qsox1
HIST1H2BD	4.58E-05	0.316027031	0.301	0.124	0.686277718	1	HIST1H2BD
FAM177B	5.14E-05	0.49707612	0.817	0.622	0.769489134	1	FAM177B
NRP2	5.35E-05	0.384064547	0.688	0.442	0.801642957	1	NRP2
RND3	5.60E-05	0.519153042	0.935	0.829	0.838351114	1	RND3
MLKL	6.39E-05	0.384236297	0.344	0.151	0.957231614	1	MLKL
LOC100129518	7.20E-05	0.544429879	0.946	0.861	1	1	LOC100129518
SEC24B	8.67E-05	0.560838204	0.484	0.275	1	1	SEC24B
MGLL	9.10E-05	0.487562975	0.871	0.753	1	1	MGLL
EID3	9.10E-05	0.411227958	0.409	0.215	1	1	EID3
ATG4A	9.57E-05	0.459546723	0.269	0.1	1	1	ATG4A
MIR1292	0.000123194	0.351796094	0.989	0.972	1	1	MIR1292
DUSP6	0.000123264	0.381958029	0.667	0.446	1	1	DUSP6
SLC43A3	0.000130107	0.355001566	0.806	0.645	1	1	SLC43A3
ADGRG1	0.000164777	0.533261384	0.559	0.382	1	1	ADGRG1
FHOD3	0.000174794	0.373095894	0.226	0.08	1	1	FHOD3
Mt1m	0.000177095	0.376279929	0.57	0.351	1	1	Mt1m
MT1G	0.000179461	0.443979789	0.301	0.127	1	1	MT1G
adamts1	0.000182534	0.623503979	0.806	0.633	1	1	adamts1
CEP170	0.000202888	0.369351231	0.57	0.351	1	1	CEP170
ACOT7	0.000204807	0.519845274	0.581	0.382	1	1	ACOT7
CD82	0.00021475	0.401098184	0.731	0.57	1	1	CD82
DNTTIP2	0.000226328	0.43895181	0.817	0.689	1	1	DNTTIP2
ABHD2	0.000232543	0.531095941	0.699	0.51	1	1	ABHD2
IL1RN	0.000234803	0.660002037	0.161	0.044	1	1	IL1RN
rspo3	0.000248903	0.563005449	0.29	0.127	1	1	rspo3
VPS4A	0.000248952	0.356935633	0.72	0.494	1	1	VPS4A
PSD4	0.000287596	0.457918597	0.129	0.028	1	1	PSD4
NAV3	0.000316912	0.566915	0.484	0.291	1	1	NAV3
GDNF	0.000324926	0.638170947	0.409	0.223	1	1	GDNF
AP4B1	0.000325035	0.57694056	0.366	0.187	1	1	AP4B1
TACC1	0.000326403	0.592551159	0.925	0.841	1	1	TACC1
ZBTB24	0.000328636	0.38608873	0.323	0.147	1	1	ZBTB24
EEF1D	0.000330049	0.342287825	0.957	0.928	1	1	EEF1D
DDX55	0.000331926	0.323630663	0.473	0.275	1	1	DDX55
UBIAD1	0.000339414	0.35804072	0.376	0.191	1	1	UBIAD1
fjx1	0.000340476	0.280676911	0.409	0.219	1	1	fjx1
PCNX2	0.00034468	0.363255863	0.269	0.112	1	1	PCNX2
DDI2	0.000349641	0.283202521	0.398	0.211	1	1	DDI2
MIR664B	0.000370511	0.328207493	0.505	0.335	1	1	MIR664B
GPATCH4	0.000375919	0.514557134	0.742	0.594	1	1	GPATCH4
mrpl52	0.000376124	0.542440106	0.839	0.649	1	1	mrpl52
MGST1	0.000388847	0.303872531	0.645	0.446	1	1	MGST1
SMS	0.000411527	0.317219342	0.699	0.586	1	1	SMS
PWWP2A	0.000433196	0.564000283	0.355	0.183	1	1	PWWP2A
VEGFA	0.000438655	0.366892433	0.71	0.486	1	1	VEGFA
CDK5RAP2	0.00044548	0.62228311	0.548	0.394	1	1	CDK5RAP2
TBX3	0.000448554	0.464766031	0.473	0.279	1	1	TBX3
FLNB	0.000470473	0.258056724	0.699	0.47	1	1	FLNB
SLC39A14	0.000498934	0.511483007	0.645	0.474	1	1	SLC39A14
LPIN1	0.000508701	0.516355526	0.462	0.295	1	1	LPIN1
RALGAPA2	0.000510453	0.420521624	0.269	0.124	1	1	RALGAPA2
PCK2	0.000550597	0.35520342	0.366	0.199	1	1	PCK2
CPEB1	0.000560311	0.292200041	0.301	0.143	1	1	CPEB1
DDX21	0.000590537	0.488903899	0.882	0.825	1	1	DDX21
RAI14	0.000612033	0.51707274	0.946	0.821	1	1	RAI14
NRIP3	0.000634172	0.393111252	0.237	0.1	1	1	NRIP3
ACKR3	0.000636947	0.412938912	0.301	0.147	1	1	ACKR3
INPP5E	0.000643602	0.451027213	0.247	0.104	1	1	INPP5E
CDKN1A	0.000647511	0.30446871	0.785	0.558	1	1	CDKN1A
IGF2BP2	0.000651571	0.252002258	0.183	0.064	1	1	IGF2BP2
SPHK1	0.000652687	0.260668623	0.849	0.705	1	1	SPHK1
CLIP1	0.000687938	0.470370235	0.688	0.53	1	1	CLIP1
PRRC2C	0.000718208	0.510615783	0.978	0.976	1	1	PRRC2C
MT1E	0.000735511	0.614025081	0.817	0.677	1	1	MT1E
MT1L	0.000864873	0.326023104	0.43	0.239	1	1	MT1L
NBPF10	0.000942322	0.253002018	0.935	0.888	1	1	NBPF10
EEF1B2	0.000949742	0.346330684	0.989	0.98	1	1	EEF1B2
GNL2	0.000990875	0.504781167	0.57	0.434	1	1	GNL2
ITPRIP	0.001053009	0.409534869	0.473	0.287	1	1	ITPRIP
ZRANB1	0.001057979	0.362028467	0.505	0.323	1	1	ZRANB1
ST3GAL1	0.001094101	0.625221097	0.613	0.438	1	1	ST3GAL1
ZPR1	0.001165913	0.378350537	0.538	0.371	1	1	ZPR1
BYSL	0.001279761	0.324457782	0.441	0.251	1	1	BYSL
EIF5B	0.001327847	0.361568104	0.989	0.948	1	1	EIF5B
MKLN1	0.001378907	0.565482958	0.645	0.51	1	1	MKLN1
ALDH1A3	0.001383912	0.63243018	0.452	0.303	1	1	ALDH1A3
NUCKS1	0.001412761	0.430065803	0.935	0.9	1	1	NUCKS1
GPAT2	0.001473469	0.462516351	0.183	0.068	1	1	GPAT2
EIF3B	0.001477992	0.431882038	0.935	0.888	1	1	EIF3B
KPNB1	0.00148583	0.340217684	1	0.992	1	1	KPNB1
NFKBIA	0.001507163	0.373538511	0.892	0.817	1	1	NFKBIA
SNORD63	0.001528768	0.321879404	0.247	0.116	1	1	SNORD63
PRPF38B	0.001592643	0.285443731	0.839	0.661	1	1	PRPF38B
ELF2	0.001612482	0.386987387	0.344	0.191	1	1	ELF2
RASSF8	0.001650513	0.447828566	0.516	0.339	1	1	RASSF8
RRP12	0.001696082	0.429586204	0.473	0.295	1	1	RRP12
VMA21	0.0017745	0.268694671	0.559	0.375	1	1	VMA21
ATP13A3	0.001796605	0.470035132	0.656	0.526	1	1	ATP13A3
SWAP70	0.001842159	0.452447628	0.527	0.355	1	1	SWAP70
NBPF20	0.001868565	0.307351117	0.978	0.96	1	1	NBPF20
STEAP3	0.001897017	0.35777671	0.527	0.343	1	1	STEAP3
PTGR1	0.001993829	0.457117415	0.731	0.633	1	1	PTGR1
ABCC6	0.002027602	0.260651594	0.151	0.052	1	1	ABCC6
TRIM56	0.002126483	0.312267098	0.387	0.223	1	1	TRIM56
ZKSCAN2	0.002130042	0.323672439	0.108	0.028	1	1	ZKSCAN2
PROCR	0.002178328	0.282402875	0.495	0.311	1	1	PROCR
UNKL	0.002288016	0.33312808	0.204	0.088	1	1	UNKL
fam208b	0.002357333	0.26140574	0.441	0.267	1	1	fam208b
AIFM2	0.002391814	0.373496481	0.516	0.343	1	1	AIFM2
MIR3658	0.002412149	0.391211966	0.57	0.378	1	1	MIR3658
KCNMA1	0.00242286	0.450148899	0.849	0.745	1	1	KCNMA1
PSMD2	0.002432546	0.35955169	0.935	0.92	1	1	PSMD2
RIN1	0.002459248	0.401145244	0.344	0.199	1	1	RIN1
PSMC3	0.002491759	0.429638945	0.925	0.833	1	1	PSMC3
UBE2G2	0.002503752	0.375927826	0.828	0.689	1	1	UBE2G2
NDUFV1	0.002661972	0.352496057	0.634	0.482	1	1	NDUFV1
MCFD2	0.002688298	0.308680727	0.882	0.797	1	1	MCFD2
CDYL	0.002704295	0.30682181	0.387	0.235	1	1	CDYL
IL11	0.002705457	0.483766636	0.387	0.243	1	1	IL11
MAN2C1	0.002706716	0.346169074	0.452	0.291	1	1	MAN2C1
ctsl	0.002762401	0.524061142	0.968	0.916	1	1	ctsl
TRIO	0.002829997	0.442286385	0.785	0.61	1	1	TRIO
ATG2A	0.002911138	0.297781746	0.226	0.104	1	1	ATG2A
SAT1	0.003053013	0.471832764	0.925	0.837	1	1	SAT1
ZNF551	0.00307588	0.300667062	0.097	0.024	1	1	ZNF551
TMEM131	0.003235742	0.325807351	0.462	0.303	1	1	TMEM131
ORAOV1	0.003237335	0.268551021	0.226	0.104	1	1	ORAOV1
B4GAT1	0.003281362	0.274344398	0.312	0.163	1	1	B4GAT1
ENTPD4	0.003290931	0.275947531	0.581	0.39	1	1	ENTPD4
CYTOR	0.003343912	0.30762711	0.871	0.793	1	1	CYTOR
ASPH	0.003454694	0.414260119	0.817	0.721	1	1	ASPH
NAA25	0.003685121	0.255563203	0.505	0.339	1	1	NAA25
SLC25A37	0.003722867	0.524909958	0.602	0.474	1	1	SLC25A37
BDP1	0.003746943	0.275615718	0.753	0.618	1	1	BDP1
ADAMTS6	0.003749166	0.459235328	0.473	0.331	1	1	ADAMTS6
FBL	0.004309805	0.300029748	0.731	0.578	1	1	FBL
TALDO1	0.004327008	0.341245672	0.849	0.781	1	1	TALDO1
NDUFAB1	0.004334264	0.355623289	0.753	0.677	1	1	NDUFAB1
DHX30	0.004404795	0.37265665	0.634	0.494	1	1	DHX30
MYO10	0.004441546	0.268031674	0.462	0.311	1	1	MYO10
FAM207A	0.004475733	0.28624388	0.548	0.406	1	1	FAM207A
TMEM205	0.00453327	0.440336778	0.57	0.426	1	1	TMEM205
NPIPB5	0.004580885	0.283745733	0.957	0.817	1	1	NPIPB5
GTPBP4	0.004618519	0.45552972	0.667	0.514	1	1	GTPBP4
RRP9	0.004656921	0.281053614	0.301	0.175	1	1	RRP9
ETHE1	0.004925811	0.261190048	0.301	0.163	1	1	ETHE1
IGF2R	0.005089746	0.381685654	0.645	0.518	1	1	IGF2R
Mt1f	0.005310363	0.30666298	0.204	0.096	1	1	Mt1f
HIPK2	0.005342623	0.292125136	0.613	0.474	1	1	HIPK2
ARAP3	0.005455545	0.285405893	0.204	0.1	1	1	ARAP3
ARID2	0.005520343	0.3567706	0.473	0.319	1	1	ARID2
MRPL4	0.00555008	0.489898893	0.172	0.072	1	1	MRPL4
SMARCA4	0.005797542	0.355511458	0.839	0.717	1	1	SMARCA4
GPR161	0.005817193	0.356324784	0.333	0.203	1	1	GPR161
TK2	0.005834812	0.315166994	0.29	0.155	1	1	TK2
LRRC58	0.005840838	0.261866271	0.731	0.625	1	1	LRRC58
MIR3674	0.00594163	0.303642121	0.237	0.12	1	1	MIR3674
NLRC5	0.005946708	0.395488521	0.28	0.159	1	1	NLRC5
IFI44L	0.006101443	0.3479541	0.194	0.088	1	1	IFI44L
USP24	0.006105435	0.351372246	0.409	0.263	1	1	USP24
STK40	0.006288818	0.315848134	0.333	0.195	1	1	STK40
NDUFS6	0.006331055	0.335683422	0.892	0.793	1	1	NDUFS6
CD83	0.006614691	0.330543964	0.129	0.048	1	1	CD83
SLC7A1	0.006667733	0.34169602	0.667	0.518	1	1	SLC7A1
ELP2	0.006886742	0.293434375	0.581	0.378	1	1	ELP2
SCAND1	0.006986159	0.321267436	0.731	0.574	1	1	SCAND1
MRTO4	0.00701121	0.480621458	0.72	0.582	1	1	MRTO4
AP1S2	0.007022327	0.41954414	0.43	0.291	1	1	AP1S2
MIR3614	0.007032847	0.360319382	0.57	0.418	1	1	MIR3614
MIR646HG	0.007250361	0.642302984	0.043	0.004	1	1	MIR646HG
GOLGA4	0.007363169	0.317605343	0.925	0.849	1	1	GOLGA4
HS3ST3A1	0.00781383	0.284001595	0.473	0.327	1	1	HS3ST3A1
ABCC3	0.007855015	0.428516852	0.495	0.355	1	1	ABCC3
LOC645166	0.007896695	0.424337405	0.441	0.307	1	1	LOC645166
MNS1	0.007954841	0.665069164	0.29	0.159	1	1	MNS1
ZDHHC14	0.008262114	0.313310524	0.312	0.183	1	1	ZDHHC14
TRMT2A	0.008307522	0.291608622	0.301	0.175	1	1	TRMT2A
TRIM33	0.008679886	0.495142524	0.57	0.442	1	1	TRIM33
NOL9	0.008683997	0.340041571	0.376	0.243	1	1	NOL9
FGFR1	0.008736557	0.324042064	0.839	0.729	1	1	FGFR1
MYO5A	0.009169101	0.405149184	0.409	0.279	1	1	MYO5A
DYNC1H1	0.009341045	0.252054081	0.882	0.853	1	1	DYNC1H1
HSDL1	0.009444375	0.406984062	0.312	0.171	1	1	HSDL1
CCBE1	0.009679826	0.271810965	0.258	0.143	1	1	CCBE1
PNN	0.0097201	0.302638947	0.763	0.618	1	1	PNN
EIF2B5	0.00976541	0.351059375	0.538	0.375	1	1	EIF2B5
BRD9	0.009853537	0.348449753	0.624	0.486	1	1	BRD9
NAV1	1.92E-14	0.575930289	0.929	0.638	2.88E-10	2	NAV1
EFEMP11	1.25E-10	0.483607858	0.714	0.378	1.87E-06	2	EFEMP1
ALPL1	1.24E-09	0.38977828	0.786	0.447	1.85E-05	2	ALPL
FAM198B1	7.96E-09	0.301803172	0.551	0.24	0.000119261	2	FAM198B
scube31	1.73E-08	0.890904476	0.531	0.244	0.000259068	2	scube3
DIO21	1.18E-07	0.789970296	0.551	0.28	0.001774397	2	DIO2
LAMA41	2.15E-07	0.250109897	0.765	0.451	0.003218507	2	LAMA4
FBLN11	2.97E-07	0.30204395	0.745	0.488	0.004450866	2	FBLN1
PENK	3.48E-07	0.989877949	0.357	0.126	0.005215713	2	PENK
SOX41	3.72E-07	0.420974682	1	0.955	0.005571254	2	SOX4
EIF5A1	4.87E-07	0.444788941	0.98	0.943	0.007297002	2	EIF5A
HAS1	5.26E-07	0.38883177	0.337	0.114	0.007876453	2	HAS1
ARL3	5.64E-07	0.30333739	0.745	0.476	0.008450086	2	ARL3
SLC25A17	6.20E-07	0.351793491	0.459	0.211	0.009289798	2	SLC25A17
BRK1	9.13E-07	0.352206166	0.878	0.711	0.013677109	2	BRK1
ROBO11	9.68E-07	0.448601091	0.582	0.309	0.014494057	2	ROBO1
VCAM11	1.01E-06	0.478251222	0.449	0.207	0.015105924	2	VCAM1
IFI27L2	1.07E-06	0.505464087	0.837	0.634	0.016026018	2	IFI27L2
TRAF3IP2	1.07E-06	0.647927017	0.602	0.362	0.01608681	2	TRAF3IP2
GXYLT2	1.50E-06	0.44270494	0.347	0.13	0.022466847	2	GXYLT2
C4orf31	1.53E-06	0.391482703	0.949	0.805	0.022969797	2	C4orf3
DCN1	1.62E-06	0.321222355	0.969	0.87	0.024276184	2	DCN
SCARA31	1.73E-06	0.352854882	0.653	0.39	0.025896641	2	SCARA3
LMO4	1.81E-06	0.426147154	0.898	0.687	0.027170052	2	LMO4
CHI3L11	1.84E-06	0.52185676	0.847	0.715	0.027528913	2	CHI3L1
PRPS11	2.07E-06	0.542902166	0.541	0.309	0.031009039	2	PRPS1
SRI1	2.08E-06	0.295637543	0.857	0.585	0.031115181	2	SRI
PAIP2	2.57E-06	0.343101913	0.551	0.309	0.038446973	2	PAIP2
DCTD	2.80E-06	0.277935144	0.551	0.301	0.041888615	2	DCTD
FBN1	4.07E-06	0.435734127	0.949	0.821	0.060986674	2	FBN1
PDE6D	4.77E-06	0.258636842	0.347	0.142	0.071493575	2	PDE6D
CAPZA1	4.78E-06	0.323001169	0.867	0.646	0.071645337	2	CAPZA1
UBR7	4.93E-06	0.347539029	0.357	0.138	0.07387657	2	UBR7
BCKDK1	4.97E-06	0.371855489	0.643	0.386	0.074450185	2	BCKDK
Uqcrb	5.10E-06	0.305421263	0.939	0.858	0.076456625	2	Uqcrb
GMFB	5.68E-06	0.385661172	0.541	0.309	0.085134287	2	GMFB
INTS10	6.11E-06	0.250729217	0.592	0.341	0.091487398	2	INTS10
TGFBI1	6.75E-06	0.330457124	1	1	0.101146257	2	TGFBI
COX7B	6.81E-06	0.261656245	0.816	0.634	0.102059034	2	COX7B
SNORD3A	7.59E-06	0.462782026	0.357	0.15	0.113764601	2	SNORD3A
IGFBP41	8.45E-06	0.306201304	0.98	0.939	0.126507027	2	IGFBP4
IL33	9.20E-06	0.25558269	0.327	0.122	0.137776441	2	IL33
GAREM1	1.06E-05	0.447127942	0.296	0.11	0.158888464	2	GAREM1
CGGBP1	1.25E-05	0.387025872	0.633	0.402	0.18681461	2	CGGBP1
CBY1	1.26E-05	0.35892599	0.398	0.179	0.188728154	2	CBY1
DHX8	1.28E-05	0.341768013	0.388	0.171	0.191332933	2	DHX8
EIF5AL1	1.37E-05	0.291636277	0.98	0.955	0.204933957	2	EIF5AL1
LOC101927181	1.53E-05	0.251677626	0.327	0.126	0.228746862	2	LOC101927181
Uqcr101	1.59E-05	0.40711184	0.99	0.898	0.238535865	2	Uqcr10
PGF	1.67E-05	0.365578554	0.847	0.679	0.250526178	2	PGF
MEA11	1.71E-05	0.365696277	0.643	0.427	0.256660496	2	MEA1
c19orf531	1.96E-05	0.398716088	0.918	0.858	0.294268168	2	c19orf53
9-Sep	2.05E-05	0.278363541	0.765	0.545	0.306604591	2	9-Sep
SULF11	2.07E-05	0.493988664	0.827	0.675	0.309718178	2	SULF1
SLC35B4	2.26E-05	0.33112701	0.592	0.337	0.338637578	2	SLC35B4
AP5S1	2.30E-05	0.363546852	0.306	0.122	0.345223835	2	AP5S1
GABRE1	2.31E-05	0.326736838	0.214	0.061	0.34623904	2	GABRE
CTPS1	2.33E-05	0.309036544	0.714	0.484	0.34841514	2	CTPS1
FOSL21	2.44E-05	0.324650822	0.776	0.618	0.365469605	2	FOSL2
pcdh9	2.59E-05	0.621949916	0.531	0.317	0.388496217	2	pcdh9
DDX42	2.70E-05	0.352897434	0.684	0.435	0.404000675	2	DDX42
PARP6	2.78E-05	0.459207585	0.51	0.313	0.416343365	2	PARP6
RNF115	3.21E-05	0.358418241	0.316	0.138	0.480289957	2	RNF115
POMP	3.57E-05	0.259262047	0.99	0.915	0.534640351	2	POMP
VCAN1	3.86E-05	0.264951365	0.867	0.732	0.57859455	2	VCAN
cdc25b1	3.96E-05	0.30591616	0.735	0.52	0.593672447	2	cdc25b
CYP1B1	4.72E-05	0.47619507	0.898	0.825	0.706740581	2	CYP1B1
MFAP5	4.79E-05	0.278042808	0.408	0.207	0.717948729	2	MFAP5
PPP4R2	4.83E-05	0.252375283	0.653	0.431	0.724156716	2	PPP4R2
VPS33A	4.90E-05	0.328788906	0.306	0.122	0.733294225	2	VPS33A
ANAPC5	4.98E-05	0.250052829	0.786	0.602	0.746232385	2	ANAPC5
CTSF1	5.03E-05	0.512528855	0.327	0.138	0.752939285	2	CTSF
CLNS1A	5.17E-05	0.266017964	0.684	0.435	0.774534027	2	CLNS1A
VAMP51	5.51E-05	0.397542839	0.847	0.679	0.82558234	2	VAMP5
PFKP	5.74E-05	0.373764397	0.878	0.764	0.85907604	2	PFKP
TXLNA	7.18E-05	0.289425161	0.735	0.533	1	2	TXLNA
HIPK3	7.25E-05	0.352068241	0.5	0.28	1	2	HIPK3
CIAPIN1	7.60E-05	0.450663272	0.49	0.289	1	2	CIAPIN1
PPM1G	7.79E-05	0.331177924	0.898	0.789	1	2	PPM1G
VAPA	7.81E-05	0.251909798	0.918	0.785	1	2	VAPA
BRAP	7.92E-05	0.275366447	0.337	0.15	1	2	BRAP
BTBD11	8.16E-05	0.29314631	0.388	0.183	1	2	BTBD11
SLC16A2	8.25E-05	0.434666622	0.449	0.252	1	2	SLC16A2
VPS29	8.72E-05	0.301810493	0.827	0.65	1	2	VPS29
FAM127A1	9.26E-05	0.316488888	0.929	0.817	1	2	FAM127A
NKAIN3	9.36E-05	0.35596359	0.061	0	1	2	NKAIN3
PLPP2	0.000105578	0.313142643	0.245	0.089	1	2	PLPP2
HARS2	0.000107771	0.418795173	0.378	0.187	1	2	HARS2
RNASET2	0.000110247	0.321919825	0.224	0.077	1	2	RNASET2
ARSI	0.000110769	0.466217082	0.439	0.256	1	2	ARSI
arhgap241	0.000116246	0.625195716	0.408	0.211	1	2	arhgap24
HNRNPU	0.000117467	0.280842026	0.959	0.902	1	2	HNRNPU
IGFBP3	0.000123879	0.406345971	0.98	0.98	1	2	IGFBP3
NDUFA2	0.000129571	0.331027741	0.745	0.565	1	2	NDUFA2
ARPP19	0.000134992	0.252969379	0.684	0.5	1	2	ARPP19
IREB2	0.000142412	0.278923986	0.561	0.37	1	2	IREB2
ANAPC111	0.000152861	0.348500067	0.949	0.89	1	2	ANAPC11
HSCB	0.000153502	0.291275687	0.367	0.187	1	2	HSCB
CKS1B	0.000154867	0.326527704	0.582	0.394	1	2	CKS1B
MIR47841	0.000166778	0.306060561	0.847	0.695	1	2	MIR4784
PTPN1	0.000176273	0.25818414	0.286	0.122	1	2	PTPN1
ARFRP1	0.000184721	0.329605088	0.51	0.285	1	2	ARFRP1
TCEB2	0.000188608	0.251656381	1	0.984	1	2	TCEB2
CAMKK1	0.000193884	0.349330742	0.286	0.122	1	2	CAMKK1
ANPEP1	0.000196412	0.324309869	0.959	0.878	1	2	ANPEP
PTGS1	0.000211785	0.372218286	0.265	0.11	1	2	PTGS1
RRM2	0.000214064	0.417226868	0.653	0.48	1	2	RRM2
CLTA	0.000215089	0.371473797	0.949	0.886	1	2	CLTA
SYF2	0.000215502	0.356515371	0.673	0.447	1	2	SYF2
C1orf1221	0.000223315	0.270017325	0.898	0.76	1	2	C1orf122
COPS9	0.000225631	0.257252611	0.959	0.858	1	2	COPS9
hoxc9	0.000228586	0.330534861	0.439	0.24	1	2	hoxc9
EFHC1	0.000232097	0.285818759	0.337	0.154	1	2	EFHC1
IMPA2	0.000233496	0.328259193	0.439	0.244	1	2	IMPA2
PTGFRN1	0.000246257	0.329434192	0.633	0.459	1	2	PTGFRN
COMMD9	0.00026655	0.554431314	0.49	0.301	1	2	COMMD9
WDR62	0.000278236	0.333259341	0.255	0.106	1	2	WDR62
ACCS	0.000297814	0.253679689	0.204	0.069	1	2	ACCS
IVD	0.000298271	0.335217364	0.418	0.236	1	2	IVD
CEP85L	0.000303983	0.277268076	0.357	0.183	1	2	CEP85L
FAM110B1	0.000327682	0.285095239	0.418	0.228	1	2	FAM110B
SS18L2	0.000334746	0.313529861	0.398	0.224	1	2	SS18L2
CAD	0.000340465	0.332816046	0.52	0.325	1	2	CAD
PCCB	0.000345257	0.295389539	0.327	0.154	1	2	PCCB
CNP	0.00034893	0.267352214	0.531	0.325	1	2	CNP
POLR2G	0.000362794	0.254259621	0.735	0.557	1	2	POLR2G
ZKSCAN8	0.000377356	0.343608207	0.265	0.118	1	2	ZKSCAN8
AKR1B1	0.000386517	0.34917399	0.969	0.935	1	2	AKR1B1
KANK4	0.000388948	0.28150285	0.316	0.154	1	2	KANK4
ZFAND2B	0.000422084	0.493584855	0.49	0.313	1	2	ZFAND2B
PPP2R3C	0.00043197	0.266335985	0.449	0.264	1	2	PPP2R3C
RPP38	0.000432957	0.353786953	0.286	0.134	1	2	RPP38
ALDH1A11	0.000438947	0.364070775	0.622	0.419	1	2	ALDH1A1
PDPN	0.000452406	0.277959519	0.714	0.537	1	2	PDPN
BLZF1	0.000466449	0.260388649	0.337	0.171	1	2	BLZF1
ACAA21	0.000503131	0.364259698	0.735	0.565	1	2	ACAA2
SLC50A1	0.000512852	0.27153632	0.48	0.28	1	2	SLC50A1
TAF5	0.000556376	0.250775671	0.173	0.057	1	2	TAF5
Uqcrfs11	0.000636406	0.28938833	0.847	0.659	1	2	Uqcrfs1
SNTA1	0.000713418	0.325110862	0.347	0.191	1	2	SNTA1
TDG	0.000758765	0.371557161	0.449	0.272	1	2	TDG
DCLK3	0.000766014	0.252410928	0.133	0.037	1	2	DCLK3
JUNB	0.000790022	0.293271047	0.837	0.728	1	2	JUNB
USP9X	0.00085084	0.403470463	0.827	0.691	1	2	USP9X
KIF3C	0.000862379	0.280355431	0.184	0.065	1	2	KIF3C
CALHM21	0.000874079	0.434018458	0.48	0.276	1	2	CALHM2
MAP3K13	0.000880562	0.281231114	0.592	0.427	1	2	MAP3K13
LARP4B	0.000900122	0.476847704	0.612	0.455	1	2	LARP4B
COG4	0.000904048	0.321694964	0.459	0.293	1	2	COG4
ADARB1	0.000930039	0.311538775	0.49	0.321	1	2	ADARB1
CHST3	0.000935093	0.358719242	0.449	0.28	1	2	CHST3
GM2A	0.000982848	0.515203647	0.551	0.394	1	2	GM2A
HEATR5A	0.0009888	0.298837319	0.429	0.264	1	2	HEATR5A
AKR7A2	0.000991957	0.325648644	0.541	0.358	1	2	AKR7A2
PDZD111	0.001248323	0.282562184	0.5	0.317	1	2	PDZD11
SAYSD1	0.001253038	0.30097018	0.245	0.118	1	2	SAYSD1
CSNK1D	0.001303933	0.271449195	0.684	0.537	1	2	CSNK1D
PSEN1	0.001318899	0.40942736	0.418	0.256	1	2	PSEN1
ISCU	0.001329827	0.289106662	0.633	0.451	1	2	ISCU
PLPP7	0.001330558	0.294178212	0.163	0.057	1	2	PLPP7
CCDC92	0.001481567	0.60112575	0.449	0.305	1	2	CCDC92
POM121L9P1	0.001494311	0.292535277	0.255	0.118	1	2	POM121L9P
IP6K1	0.001518142	0.373197154	0.469	0.297	1	2	IP6K1
hist1h4c1	0.001563073	0.31986986	0.918	0.821	1	2	hist1h4c
ERLIN1	0.001603519	0.2559077	0.755	0.585	1	2	ERLIN1
PEX6	0.00164424	0.358957765	0.163	0.057	1	2	PEX6
ATP5G31	0.001690345	0.253476106	0.939	0.813	1	2	ATP5G3
fbxo34	0.001728396	0.270873686	0.235	0.11	1	2	fbxo34
POLE3	0.001828523	0.348030438	0.673	0.533	1	2	POLE3
RBM6	0.001876017	0.283180666	0.643	0.472	1	2	RBM6
TMEM104	0.001914212	0.389391961	0.327	0.191	1	2	TMEM104
CCND3	0.00193499	0.271581939	0.735	0.618	1	2	CCND3
DIRAS31	0.001999822	0.293315812	0.388	0.228	1	2	DIRAS3
GAL	0.00201718	0.25372448	0.092	0.02	1	2	GAL
TRUB2	0.00206148	0.371950233	0.52	0.366	1	2	TRUB2
IFT43	0.002069261	0.270921711	0.612	0.423	1	2	IFT43
PLAC9	0.002167613	0.266355627	0.551	0.374	1	2	PLAC9
sdc1	0.00218731	0.278870705	0.663	0.516	1	2	sdc1
CNPPD1	0.002248954	0.285749573	0.367	0.228	1	2	CNPPD1
Hpf1	0.002250693	0.330873079	0.571	0.431	1	2	Hpf1
DTNA	0.002264504	0.427210385	0.214	0.093	1	2	DTNA
NPTX1	0.002291958	0.295429748	0.122	0.037	1	2	NPTX1
VWA5A	0.002353622	0.331968356	0.143	0.049	1	2	VWA5A
CYB5A1	0.002500303	0.261363384	0.367	0.22	1	2	CYB5A
NDUFA11	0.002536014	0.262818675	0.929	0.833	1	2	NDUFA11
CYBRD1	0.002672712	0.286469599	0.51	0.37	1	2	CYBRD1
CAPZB	0.002719969	0.258930801	0.755	0.614	1	2	CAPZB
TYK2	0.002785785	0.368831031	0.531	0.394	1	2	TYK2
MRPL35	0.002847743	0.356582424	0.52	0.374	1	2	MRPL35
CXCL14	0.002932411	0.359878017	0.316	0.171	1	2	CXCL14
CAMLG	0.003099766	0.291017323	0.602	0.439	1	2	CAMLG
AACS	0.003209958	0.318435613	0.194	0.081	1	2	AACS
pop7	0.003212031	0.260212413	0.571	0.435	1	2	pop7
21-Sep	0.003217128	0.31221119	0.918	0.89	1	2	2-Sep
C1RL	0.003226567	0.26831098	0.245	0.122	1	2	C1RL
TMEM99	0.003301504	0.312462729	0.265	0.142	1	2	TMEM99
XAF1	0.003354738	0.261887414	0.316	0.183	1	2	XAF1
CRKL	0.003379407	0.316266509	0.388	0.232	1	2	CRKL
LPIN2	0.003447714	0.286211217	0.327	0.195	1	2	LPIN2
COX8A	0.003473882	0.310605077	0.878	0.833	1	2	COX8A
PDAP1	0.003575742	0.339775091	0.765	0.614	1	2	PDAP1
RNF40	0.003656731	0.369352607	0.49	0.358	1	2	RNF40
c11orf68	0.003696695	0.261456373	0.52	0.346	1	2	c11orf68
PPP1R8	0.003846399	0.295263332	0.337	0.207	1	2	PPP1R8
ACTR1B	0.004024761	0.255413157	0.469	0.305	1	2	ACTR1B
FGF7	0.004110854	0.387756013	0.735	0.569	1	2	FGF7
NTM1	0.00411786	0.371434891	0.49	0.309	1	2	NTM
DDR21	0.004266667	0.330114263	0.939	0.821	1	2	DDR2
STK25	0.004292726	0.290577125	0.765	0.659	1	2	STK25
GGA2	0.004328734	0.301922032	0.408	0.264	1	2	GGA2
RASSF4	0.004398874	0.296800923	0.102	0.028	1	2	RASSF4
ZNF76	0.00444383	0.260718562	0.153	0.061	1	2	ZNF76
UNC5B	0.004578528	0.253315472	0.306	0.175	1	2	UNC5B
COG2	0.004660122	0.256463334	0.316	0.175	1	2	COG2
ITGAE	0.004677765	0.29825611	0.582	0.431	1	2	ITGAE
prdm4	0.004702165	0.250780623	0.408	0.276	1	2	prdm4
ZNF561	0.004980737	0.291608708	0.306	0.167	1	2	ZNF561
sumo3	0.004999916	0.371441812	0.735	0.573	1	2	sumo3
SEC14L2	0.005016812	0.338310914	0.194	0.089	1	2	SEC14L2
SLC2A11	0.005229782	0.431774527	0.163	0.065	1	2	SLC2A11
CTBP2	0.00523597	0.286891155	0.714	0.533	1	2	CTBP2
H2AFZ	0.005450255	0.255685173	0.929	0.886	1	2	H2AFZ
YKT6	0.005602515	0.438263453	0.786	0.671	1	2	YKT6
VWF	0.005850639	0.937093632	0.408	0.252	1	2	VWF
IL13RA2	0.005903656	0.418180913	0.551	0.447	1	2	IL13RA2
TIMM22	0.006080799	0.255504383	0.51	0.402	1	2	TIMM22
STN1	0.006121664	0.266504341	0.296	0.179	1	2	STN1
POLR2E1	0.006273816	0.309008959	0.806	0.748	1	2	POLR2E
WNT2B	0.006311629	0.254073701	0.214	0.102	1	2	WNT2B
PPP3CB	0.006604918	0.254622952	0.408	0.264	1	2	PPP3CB
ADAT1	0.006732141	0.394546103	0.398	0.272	1	2	ADAT1
ALDH3B1	0.006798699	0.396598877	0.347	0.215	1	2	ALDH3B1
ZNF35	0.006891855	0.418838615	0.224	0.118	1	2	ZNF35
CCNDBP1	0.006894676	0.441932593	0.418	0.285	1	2	CCNDBP1
SUMF2	0.006981799	0.254894758	0.694	0.545	1	2	SUMF2
FAM86B1	0.007660383	0.27289448	0.194	0.098	1	2	FAM86B1
ZDHHC21	0.007803393	0.327025169	0.245	0.138	1	2	ZDHHC21
STAT11	0.00782649	0.266111909	0.745	0.589	1	2	STAT1
pitpna	0.008085041	0.388903638	0.449	0.317	1	2	pitpna
NFATC4	0.008131135	0.398505708	0.541	0.394	1	2	NFATC4
CHD6	0.008478921	0.339399112	0.378	0.252	1	2	CHD6
XRRA1	0.008584222	0.379754651	0.224	0.118	1	2	XRRA1
ATP6V1F1	0.008623819	0.296564867	0.714	0.581	1	2	ATP6V1F
NME6	0.008953298	0.252737437	0.367	0.24	1	2	NME6
DCLRE1C	0.00897363	0.266465264	0.306	0.183	1	2	DCLRE1C
ENKD1	0.008990858	0.34514262	0.276	0.163	1	2	ENKD1
CHTOP	0.009052651	0.262439852	0.663	0.492	1	2	CHTOP
DCP1A	0.009645139	0.471165579	0.51	0.358	1	2	DCP1A
FOXJ3	0.009803996	0.252551743	0.551	0.402	1	2	FOXJ3
MTHFD1	0.009913103	0.256240262	0.643	0.545	1	2	MTHFD1
ZNF524	0.00993188	0.388559114	0.235	0.126	1	2	ZNF524
MYF5	4.15E-19	0.759409049	0.75	0.187	6.21E-15	3	MYF5
ACTC11	1.12E-18	2.491514603	0.955	0.65	1.68E-14	3	ACTC1
ALDH1A12	1.33E-17	1.522235323	0.932	0.41	2.00E-13	3	ALDH1A1
LRRC171	6.30E-17	1.506607688	0.659	0.163	9.44E-13	3	LRRC17
CHRNA11	8.87E-17	1.358173671	0.795	0.257	1.33E-12	3	CHRNA1
ENO3	1.19E-16	0.348007974	0.432	0.047	1.78E-12	3	ENO3
fgfr4	1.49E-16	0.367035101	0.591	0.117	2.23E-12	3	fgfr4
MYOD11	5.35E-16	0.919593081	0.659	0.16	8.01E-12	3	MYOD1
MYF6	2.59E-15	0.360877876	0.455	0.06	3.88E-11	3	MYF6
RCAN21	3.72E-15	1.307004793	0.682	0.2	5.58E-11	3	RCAN2
LCE3A	8.36E-15	0.879259073	0.432	0.06	1.25E-10	3	LCE3A
KLHL411	2.70E-14	1.094285904	0.614	0.157	4.04E-10	3	KLHL41
TRIM55	4.00E-14	0.830005633	0.591	0.143	6.00E-10	3	TRIM55
itga7	1.51E-13	0.413746806	0.523	0.103	2.26E-09	3	itga7
RAPSN	1.96E-13	0.628354232	0.614	0.153	2.94E-09	3	RAPSN
TPPP31	1.24E-12	0.771416988	0.591	0.16	1.86E-08	3	TPPP3
CAV11	4.28E-12	0.909799793	1	0.947	6.41E-08	3	CAV1
ASB5	2.85E-11	0.922323042	0.659	0.24	4.27E-07	3	ASB5
CDH15	4.59E-11	0.870552907	0.523	0.137	6.87E-07	3	CDH15
PEG10	5.55E-11	0.800220641	0.636	0.237	8.31E-07	3	PEG10
RBP11	2.75E-10	1.040974905	0.682	0.27	4.11E-06	3	RBP1
CD63	5.25E-10	0.46496278	1	1	7.86E-06	3	CD63
ASS1	6.92E-10	0.441226265	0.682	0.28	1.04E-05	3	ASS1
LINC01121	8.27E-10	0.758469971	0.318	0.05	1.24E-05	3	LINC01121
CELF21	9.18E-10	0.707684533	0.727	0.317	1.37E-05	3	CELF2
TNNT1	1.66E-09	0.547790869	0.455	0.123	2.49E-05	3	TNNT1
VAMP81	2.59E-09	0.818949936	0.523	0.163	3.88E-05	3	VAMP8
ANXA21	3.60E-09	0.459910433	1	1	5.40E-05	3	ANXA2
STRA6	3.66E-09	0.396075531	0.205	0.017	5.48E-05	3	STRA6
ERFE1	3.97E-09	0.917678261	0.75	0.347	5.94E-05	3	ERFE
ISLR	4.33E-09	0.760547716	0.909	0.537	6.48E-05	3	ISLR
NCAM1	4.58E-09	0.596377235	0.727	0.31	6.86E-05	3	NCAM1
TMTC1	8.34E-09	0.875126414	0.682	0.337	0.000124897	3	TMTC1
CD241	1.37E-08	0.687922625	0.477	0.143	0.000204902	3	CD24
PPP1R14C	1.58E-08	0.28788892	0.318	0.057	0.000237355	3	PPP1R14C
BUB1	2.17E-08	0.529498024	0.5	0.16	0.000324699	3	BUB1
PKM	4.39E-08	0.529570971	1	0.993	0.000657125	3	PKM
TUBA1A1	4.51E-08	0.722687782	1	0.973	0.00067531	3	TUBA1A
S100A10	5.56E-08	0.581377893	1	0.953	0.000832396	3	S100A10
MSI2	5.90E-08	0.528667444	0.523	0.177	0.000883991	3	MSI2
ALPL2	7.33E-08	0.828295827	0.818	0.503	0.001097961	3	ALPL
PDLIM31	1.03E-07	0.760757577	0.523	0.203	0.001545025	3	PDLIM3
CXCR4	1.06E-07	0.764020456	0.5	0.173	0.001589273	3	CXCR4
TANC2	1.26E-07	0.652483229	0.682	0.29	0.001882437	3	TANC2
PTGER2	2.49E-07	0.301438813	0.295	0.06	0.003725546	3	PTGER2
DOK7	2.88E-07	0.510502324	0.25	0.043	0.004312954	3	DOK7
SLC25A36	3.19E-07	0.428817253	0.659	0.293	0.004775085	3	SLC25A36
MAN2A1	3.43E-07	0.778628072	0.818	0.527	0.005143985	3	MAN2A1
BDKRB1	3.45E-07	0.421001085	0.568	0.227	0.005167068	3	BDKRB1
ATP2B11	4.41E-07	0.550274615	0.977	0.857	0.006602427	3	ATP2B1
ERRFI1	5.66E-07	0.643480841	0.636	0.293	0.008484403	3	ERRFI1
CDH13	5.90E-07	0.81538692	0.75	0.447	0.008841084	3	CDH13
OLFML2B1	7.32E-07	0.484792356	0.864	0.487	0.010961143	3	OLFML2B
HMGB3	7.61E-07	0.293201198	0.614	0.26	0.011405894	3	HMGB3
MET	7.76E-07	0.650042517	0.841	0.55	0.011625728	3	MET
RNF149	7.80E-07	0.611342992	0.636	0.323	0.011687911	3	RNF149
METTL7B	8.58E-07	0.274811509	0.205	0.03	0.012845837	3	METTL7B
CDKN2C	8.83E-07	0.419484132	0.614	0.27	0.013230149	3	CDKN2C
PAPSS1	8.83E-07	0.44148541	0.591	0.277	0.013231467	3	PAPSS1
P4HA21	1.01E-06	0.526450084	0.705	0.423	0.015116509	3	P4HA2
BMP7	1.04E-06	0.29975609	0.182	0.023	0.015595165	3	BMP7
VIM	1.04E-06	0.375507399	1	1	0.015599471	3	VIM
STK17B	1.09E-06	0.321615553	0.455	0.153	0.016340998	3	STK17B
GAS2L3	1.22E-06	0.413122556	0.273	0.057	0.018237802	3	GAS2L3
ZNF253	1.26E-06	0.272842004	0.159	0.017	0.018845897	3	ZNF253
ANKRD12	1.27E-06	0.433338249	0.477	0.167	0.019049588	3	ANKRD1
ZNF585B	1.43E-06	0.351312249	0.227	0.04	0.02140027	3	ZNF585B
SCN5A	1.48E-06	0.303170673	0.25	0.05	0.02221263	3	SCN5A
PBK	1.75E-06	0.552432055	0.545	0.233	0.026242211	3	PBK
MIR6751	2.31E-06	0.381299453	1	0.88	0.034635071	3	MIR675
TCEAL9	2.47E-06	0.458046104	0.932	0.667	0.037052614	3	TCEAL9
ANTXR11	2.84E-06	0.760523491	0.932	0.74	0.042517345	3	ANTXR1
LOC105372240	3.03E-06	0.479179279	0.295	0.077	0.045384161	3	LOC105372240
TMPO-AS1	3.43E-06	0.291021402	0.227	0.043	0.051368899	3	TMPO-AS1
SIX11	3.52E-06	0.647009024	0.773	0.523	0.052736082	3	SIX1
PITX3	3.73E-06	0.360100264	0.273	0.063	0.055849856	3	PITX3
CEP112	4.52E-06	0.530042041	0.318	0.087	0.067760171	3	CEP112
ATOH81	4.59E-06	0.490448613	0.955	0.737	0.068820241	3	ATOH8
PCNT	4.74E-06	0.781561565	0.659	0.393	0.070999695	3	PCNT
MIR7844	5.18E-06	0.283646907	0.159	0.02	0.077598975	3	MIR7844
CSRP21	5.21E-06	0.556991557	0.841	0.54	0.078109377	3	CSRP2
CDK6	5.38E-06	0.872982473	0.75	0.457	0.080568054	3	CDK6
THBD	5.63E-06	1.002018449	0.659	0.37	0.084360785	3	THBD
KIF4A	6.29E-06	0.47032192	0.5	0.213	0.094204549	3	KIF4A
FLNC	6.38E-06	0.508003003	0.909	0.627	0.095629399	3	FLNC
mir24-11	7.20E-06	0.734545096	0.705	0.447	0.107794693	3	mir24-1
RARRES21	7.59E-06	0.37022386	0.432	0.157	0.113683725	3	RARRES2
KCNN3	8.33E-06	0.787920819	0.341	0.103	0.124746803	3	KCNN3
HNMT	8.45E-06	0.464692007	0.364	0.123	0.126578176	3	HNMT
ANLN	8.95E-06	0.610733626	0.636	0.35	0.13409932	3	ANLN
SULF12	9.06E-06	0.715657421	0.909	0.69	0.135642358	3	SULF1
SRSF10	9.08E-06	0.380286993	0.932	0.707	0.136054691	3	SRSF10
PAX7	9.98E-06	0.493317033	0.273	0.07	0.14947603	3	PAX7
PLAU	1.01E-05	0.972783865	0.864	0.723	0.150899145	3	PLAU
VCAM12	1.09E-05	0.857981426	0.545	0.237	0.163842645	3	VCAM1
SECTM1	1.18E-05	0.638723337	0.318	0.097	0.177094115	3	SECTM1
GLS	1.25E-05	0.665785194	0.886	0.727	0.18710976	3	GLS
TFPI	1.27E-05	0.366669321	0.75	0.463	0.190916484	3	TFPI
NPY	1.28E-05	0.289439458	0.25	0.06	0.191043204	3	NPY
HTRA11	1.30E-05	0.660192693	1	0.947	0.195227218	3	HTRA1
Tceal7	1.32E-05	0.550610387	0.409	0.153	0.198352227	3	Tceal7
GBP2	1.34E-05	0.620468792	0.477	0.213	0.200651231	3	GBP2
vkorc11	1.37E-05	0.668076684	0.932	0.787	0.205959791	3	vkorc1
NDUFA41	1.39E-05	0.487288723	0.977	0.907	0.207657367	3	NDUFA4
VWA1	1.57E-05	0.363598883	0.409	0.15	0.235033606	3	VWA1
HES6	1.62E-05	0.519792365	0.341	0.11	0.243057571	3	HES6
ALPK3	1.65E-05	0.484114894	0.227	0.05	0.246494727	3	ALPK3
LOC283140	1.85E-05	0.566930664	0.364	0.133	0.277780657	3	LOC283140
UBL7	1.90E-05	0.683473195	0.659	0.427	0.284665371	3	UBL7
PTTG3P	1.96E-05	0.664952309	0.659	0.407	0.293807068	3	PTTG3P
CDON	1.96E-05	0.471568832	0.341	0.117	0.294255705	3	CDON
SGCA1	2.08E-05	0.404571802	0.523	0.22	0.311556003	3	SGCA
filip1l	2.14E-05	0.645426843	0.705	0.463	0.319908209	3	filip1l
LGALS11	2.33E-05	0.319114589	1	1	0.348360406	3	LGALS1
HEYL	2.63E-05	0.564784066	0.5	0.227	0.393864518	3	HEYL
SMC2	2.79E-05	0.597903539	0.705	0.483	0.418521575	3	SMC2
TGFBI2	2.99E-05	0.32871426	1	1	0.447784877	3	TGFBI
STC2	3.08E-05	0.571309905	0.75	0.487	0.461429295	3	STC2
CENPF	3.08E-05	1.097336269	0.795	0.6	0.462042063	3	CENPF
CD821	3.43E-05	0.573679112	0.818	0.583	0.513058605	3	CD82
DTYMK	3.47E-05	1.036314757	0.795	0.647	0.519461219	3	DTYMK
MECR	3.50E-05	0.586473686	0.5	0.223	0.524666712	3	MECR
NUDT1	3.60E-05	0.67658963	0.795	0.537	0.538698565	3	NUDT1
CCNB1	3.79E-05	0.808340475	0.614	0.347	0.567217959	3	CCNB1
DERL2	3.88E-05	0.668933946	0.864	0.613	0.581234937	3	DERL2
EXOSC9	4.06E-05	0.470549366	0.523	0.253	0.608660996	3	EXOSC9
SRP141	4.50E-05	0.498192192	0.977	0.96	0.673922461	3	SRP14
TCEAL8	5.02E-05	0.358433075	0.75	0.447	0.751866692	3	TCEAL8
CDCA3	5.19E-05	0.413429188	0.455	0.2	0.777616156	3	CDCA3
SNRNP40	5.24E-05	0.479502271	0.409	0.17	0.78556999	3	SNRNP40
RHOBTB31	5.26E-05	0.487828485	0.818	0.68	0.787599016	3	RHOBTB3
TLN2	5.31E-05	0.565465172	0.568	0.29	0.795356841	3	TLN2
MGME1	5.82E-05	0.668828249	0.409	0.177	0.871289335	3	MGME1
BEX31	5.83E-05	0.613232684	0.818	0.753	0.872581302	3	BEX3
DNAJB4	6.04E-05	0.619198614	0.477	0.233	0.905219024	3	DNAJB4
NPTX2	6.22E-05	0.252023033	0.25	0.07	0.931950668	3	NPTX2
NES	6.39E-05	0.849581741	0.864	0.707	0.957903918	3	NES
TBX1	6.84E-05	0.308351595	0.318	0.11	1	3	TBX1
DLGAP5	7.52E-05	0.342021004	0.341	0.123	1	3	DLGAP5
CCNB21	7.56E-05	0.858189234	0.477	0.25	1	3	CCNB2
KIAA0101	8.09E-05	0.862640155	0.568	0.373	1	3	KIAA0101
MIR4738	8.30E-05	0.322889207	1	0.987	1	3	MIR4738
KIF4B	8.55E-05	0.375420668	0.318	0.107	1	3	KIF4B
PTTG1	8.95E-05	0.679864274	0.636	0.413	1	3	PTTG1
ADAMTSL1	9.62E-05	0.552965338	0.614	0.37	1	3	ADAMTSL1
SRSF51	9.79E-05	0.394414753	0.795	0.523	1	3	SRSF5
PSMA7	0.000102007	0.336078057	1	0.93	1	3	PSMA7
SKP1	0.000102843	0.435477768	1	0.96	1	3	SKP1
RALGPS2	0.000107577	0.309149302	0.455	0.207	1	3	RALGPS2
CDKN3	0.000109972	0.358097964	0.545	0.277	1	3	CDKN3
TMEM233	0.000148374	0.494780252	0.273	0.09	1	3	TMEM233
PCNX3	0.000160297	0.40687229	0.295	0.107	1	3	PCNX3
SMC3	0.000163975	0.382450683	0.75	0.557	1	3	SMC3
MRPL51	0.000175848	0.403946488	1	0.913	1	3	MRPL51
SHD	0.000177933	0.449657441	0.182	0.04	1	3	SHD
TFF3	0.000182866	0.333518724	0.068	0.003	1	3	TFF3
PFN11	0.000189398	0.338673971	1	0.977	1	3	PFN1
PPIA	0.000191867	0.269542182	1	1	1	3	PPIA
ANAPC13	0.00020329	0.351311449	0.614	0.347	1	3	ANAPC13
SEMA3C	0.000208762	0.496423757	0.886	0.673	1	3	SEMA3C
chrnb1	0.00021097	0.725338845	0.273	0.097	1	3	chrnb1
PGBD5	0.000213604	0.340728778	0.273	0.09	1	3	PGBD5
TK1	0.000221181	0.584472239	0.727	0.453	1	3	TK1
ZNF808	0.000225662	0.268839738	0.182	0.04	1	3	ZNF808
PARP1	0.000228092	0.511426542	0.75	0.577	1	3	PARP1
TLE4	0.000228324	0.394984976	0.545	0.277	1	3	TLE4
STAG2	0.000231245	0.42655142	0.682	0.43	1	3	STAG2
RASL11B1	0.000231669	0.439419026	0.273	0.09	1	3	RASL11B
CD151	0.000237921	0.337418815	0.955	0.927	1	3	CD151
RAD51C	0.000238626	0.583732943	0.455	0.23	1	3	RAD51C
MIR3917	0.0002495	0.833694566	0.864	0.847	1	3	MIR3917
PCDH7	0.000251615	0.554362214	0.477	0.257	1	3	PCDH7
MAP1A	0.000267468	0.490174812	0.955	0.797	1	3	MAP1A
L1CAM	0.000279005	0.26187113	0.205	0.057	1	3	L1CAM
H2AFZ1	0.000282589	0.614871327	0.909	0.897	1	3	H2AFZ
CENPE	0.000287529	0.401471082	0.568	0.32	1	3	CENPE
apcdd1l	0.000293924	0.693621018	0.682	0.48	1	3	apcdd1l
SH3BGRL3	0.000294539	0.271125451	0.909	0.763	1	3	SH3BGRL3
FAM228B	0.000322902	0.389978181	0.273	0.09	1	3	FAM228B
NFE2L1	0.000323673	0.521718274	0.886	0.747	1	3	NFE2L1
KAZN1	0.000341845	0.516500424	0.455	0.22	1	3	KAZN
PTH1R	0.000356467	0.266176163	0.227	0.07	1	3	PTH1R
PSMC1	0.000363381	0.318461112	0.909	0.783	1	3	PSMC1
S100A4	0.000381465	0.417517435	1	0.97	1	3	S100A4
MDK	0.000390678	0.364714292	0.659	0.44	1	3	MDK
N6AMT1	0.000402909	0.619879579	0.341	0.147	1	3	N6AMT1
EPB41L21	0.000404326	0.427512666	0.682	0.453	1	3	EPB41L2
NAP1L1	0.000405817	0.370638108	0.977	0.917	1	3	NAP1L1
MKKS	0.000428295	0.617317435	0.727	0.6	1	3	MKKS
HMMR	0.000431876	0.307567906	0.455	0.227	1	3	HMMR
CASK	0.000457117	0.258752561	0.364	0.16	1	3	CASK
PHLDB21	0.00046487	0.441327836	0.773	0.573	1	3	PHLDB2
KIAA1586	0.000465319	0.514864603	0.318	0.13	1	3	KIAA1586
PIK3CD	0.00046596	0.275369503	0.341	0.143	1	3	PIK3CD
UBE2C	0.000467506	0.977248298	0.591	0.397	1	3	UBE2C
CKB	0.000468661	0.372543588	0.455	0.217	1	3	CKB
ADAMTS16	0.00047277	0.387679246	0.159	0.037	1	3	ADAMTS16
PHF19	0.000473146	0.627624172	0.477	0.257	1	3	PHF19
PGF1	0.00047983	0.57850677	0.886	0.703	1	3	PGF
FKBP7	0.000479845	0.314399854	0.523	0.297	1	3	FKBP7
SYNE1	0.00049598	0.43145427	0.795	0.613	1	3	SYNE1
SELENOT1	0.000498837	0.398018361	0.682	0.463	1	3	SELENOT
DMGDH	0.00052771	0.343494167	0.159	0.037	1	3	DMGDH
TMA71	0.000528964	0.479225241	0.955	0.92	1	3	TMA7
KIAA1671	0.000580684	0.419119779	0.25	0.083	1	3	KIAA1671
CDK1	0.000581065	0.50425571	0.386	0.207	1	3	CDK1
PKNOX1	0.000609188	0.427429146	0.455	0.237	1	3	PKNOX1
FAM83D	0.000626702	0.686303636	0.273	0.107	1	3	FAM83D
NTM2	0.000659403	0.506068466	0.523	0.337	1	3	NTM
VAMP52	0.000682174	0.535072643	0.75	0.723	1	3	VAMP5
BCLAF1	0.000688984	0.477019745	0.909	0.817	1	3	BCLAF1
DZIP3	0.000699977	0.45013753	0.364	0.17	1	3	DZIP3
THEMIS2	0.000720361	0.301930405	0.295	0.117	1	3	THEMIS2
H2AFV	0.000727728	0.442334122	0.909	0.797	1	3	H2AFV
LOC101927480	0.000743489	0.373122477	0.386	0.187	1	3	LOC101927480
CALU1	0.000745244	0.314175743	1	0.997	1	3	CALU
HMGN2	0.000757695	0.38534953	0.932	0.91	1	3	HMGN2
DIRAS32	0.000763707	0.755742287	0.455	0.247	1	3	DIRAS3
APP	0.000779893	0.529355734	0.705	0.473	1	3	APP
ATP5G1	0.000806555	0.376391176	0.932	0.803	1	3	ATP5G1
RAB13	0.000810953	0.330508569	1	0.867	1	3	RAB13
TTC31	0.000817308	0.388719669	0.364	0.16	1	3	TTC31
MKI67	0.000864703	0.887782513	0.75	0.603	1	3	MKI67
ZNF518B	0.000875638	0.480864057	0.409	0.217	1	3	ZNF518B
HMGB2	0.000881822	0.682857238	0.614	0.45	1	3	HMGB2
PPP2R1A	0.000906511	0.315317405	0.909	0.84	1	3	PPP2R1A
POLA1	0.000907362	0.323523029	0.386	0.18	1	3	POLA1
SYTL2	0.000937907	0.318672113	0.636	0.423	1	3	SYTL2
SMC4	0.000972411	0.259342253	0.773	0.64	1	3	SMC4
NEIL3	0.00101207	0.75829632	0.136	0.03	1	3	NEIL3
RHNO1	0.001020923	0.323887503	0.364	0.167	1	3	RHNO1
LINC00926	0.001029041	1.495740122	0.159	0.04	1	3	LINC00926
SCARB2	0.001047828	0.372127952	0.977	0.873	1	3	SCARB2
SAAL1	0.001067219	0.265729347	0.364	0.17	1	3	SAAL1
FHL21	0.001087195	0.564052147	0.75	0.513	1	3	FHL2
SPIN1	0.001088301	0.419090454	0.591	0.39	1	3	SPIN1
ATP1A2	0.001097694	0.352059224	0.136	0.03	1	3	ATP1A2
GGCX	0.001099386	0.450174481	0.523	0.343	1	3	GGCX
ZFAND5	0.001117861	0.290254948	0.795	0.667	1	3	ZFAND5
FLII	0.001141402	0.571326408	0.591	0.417	1	3	FLII
C21orf58	0.001172384	0.493627751	0.409	0.217	1	3	C21orf58
BCAR3	0.001189757	0.298526838	0.455	0.243	1	3	BCAR3
TRMT10C	0.001212691	0.38871675	0.614	0.4	1	3	TRMT10C
TOM1L2	0.001239006	0.358041803	0.455	0.227	1	3	TOM1L2
NUSAP1	0.001261495	0.70048098	0.568	0.39	1	3	NUSAP1
LMO71	0.001269817	0.381256716	0.75	0.533	1	3	LMO7
WNK1	0.001282443	0.330724853	0.909	0.707	1	3	WNK1
MIR7108	0.001302257	0.297354433	0.659	0.437	1	3	MIR7108
ECH11	0.001313905	0.511522705	0.614	0.417	1	3	ECH1
EZR	0.001336011	0.535363574	0.705	0.55	1	3	EZR
PODXL	0.001337423	0.306218871	0.545	0.37	1	3	PODXL
TMEM50A1	0.001357063	0.253768144	0.977	0.87	1	3	TMEM50A
HLCS	0.001376401	0.376343129	0.341	0.147	1	3	HLCS
LOC102723640	0.001380174	0.34419205	0.068	0.007	1	3	LOC102723640
STIM2	0.001443635	0.331893243	0.545	0.317	1	3	STIM2
QKI1	0.001504851	0.405759365	0.795	0.673	1	3	QKI
NEXN	0.001549137	0.566845009	0.682	0.48	1	3	NEXN
FNDC5	0.001591849	0.713145168	0.25	0.1	1	3	FNDC5
CKS2	0.001602363	0.639836929	0.636	0.503	1	3	CKS2
LOX1	0.001686027	0.512570197	0.636	0.477	1	3	LOX
PPP1R9A	0.001700997	0.36297192	0.205	0.07	1	3	PPP1R9A
THSD1	0.001718952	0.405937863	0.25	0.097	1	3	THSD1
TYMS	0.001760662	0.352603513	0.591	0.453	1	3	TYMS
GPKOW	0.001793671	0.396457542	0.341	0.15	1	3	GPKOW
SLC44A2	0.001808875	0.399417154	0.727	0.53	1	3	SLC44A2
COPRS	0.001834885	0.511541364	0.886	0.807	1	3	COPRS
TXNDC12	0.001839271	0.394445203	0.705	0.503	1	3	TXNDC12
CLEC11A	0.001864701	0.310577209	0.477	0.29	1	3	CLEC11A
MRPL32	0.001866039	0.285106543	0.614	0.41	1	3	MRPL32
CDCA8	0.001887141	0.369266862	0.318	0.14	1	3	CDCA8
CCDC191	0.001948166	0.270143556	0.159	0.043	1	3	CCDC191
WISP1	0.002007209	0.409376907	0.182	0.057	1	3	WISP1
MDFIC	0.00200912	0.379717492	0.523	0.323	1	3	MDFIC
ARL6IP1	0.002035324	0.29012705	0.614	0.423	1	3	ARL6IP1
CRIP21	0.00209536	0.317159287	0.955	0.75	1	3	CRIP2
NDUFS1	0.002111464	0.261108069	0.591	0.393	1	3	NDUFS1
3-Mar	0.002115556	0.383677502	0.227	0.08	1	3	3-Mar
STRADB	0.002194386	0.321450236	0.273	0.11	1	3	STRADB
FYN	0.002217573	0.254318647	0.795	0.667	1	3	FYN
PPP2CB	0.002247647	0.369264382	0.545	0.387	1	3	PPP2CB
LOC100506403	0.002286953	0.531942441	0.795	0.7	1	3	LOC100506403
TEX30	0.002298193	0.36789098	0.364	0.177	1	3	TEX30
MOXD1	0.002319982	0.290414247	0.182	0.057	1	3	MOXD1
RNF214	0.002343161	0.26492764	0.386	0.197	1	3	RNF214
ASNSD1	0.002351146	0.457593018	0.568	0.357	1	3	ASNSD1
BUB3	0.002410543	0.742429466	0.727	0.69	1	3	BUB3
GSE1	0.002437297	0.574191459	0.455	0.277	1	3	GSE1
PMP22	0.002634285	0.649546618	0.841	0.693	1	3	PMP22
PSMA1	0.00276006	0.452814058	0.818	0.74	1	3	PSMA1
KIAA0355	0.002865102	0.400438917	0.432	0.247	1	3	KIAA0355
PGAM1	0.002905128	0.261867451	0.955	0.897	1	3	PGAM1
CLIC41	0.002923913	0.478981158	0.841	0.797	1	3	CLIC4
HN1	0.002943996	0.370213089	0.818	0.7	1	3	HN1
CTNNAL1	0.002960881	0.28346841	0.614	0.39	1	3	CTNNAL1
rnf219	0.002983171	0.271268303	0.318	0.143	1	3	rnf219
PKNOX2	0.003022935	0.658526966	0.273	0.12	1	3	PKNOX2
Mir3064	0.003042367	0.265971614	1	0.95	1	3	Mir3064
LDHA1	0.003191189	0.335553806	1	0.987	1	3	LDHA
ASB8	0.003214981	0.263180012	0.432	0.243	1	3	ASB8
EXOC4	0.00324594	0.51100377	0.614	0.403	1	3	EXOC4
CFAP20	0.003302609	0.369968601	0.477	0.303	1	3	CFAP20
hist1h4c2	0.003531784	0.961779983	0.886	0.843	1	3	hist1h4c
SHKBP1	0.003559377	0.35236708	0.568	0.367	1	3	SHKBP1
DEPDC1	0.003613232	0.284731408	0.318	0.153	1	3	DEPDC1
SLC38A21	0.003615341	0.279640564	1	0.943	1	3	SLC38A2
BIRC5	0.003636167	0.408476924	0.477	0.297	1	3	BIRC5
ZNF772	0.003694848	0.370028777	0.091	0.017	1	3	ZNF772
BTRC	0.003801899	0.42270993	0.295	0.14	1	3	BTRC
TSPAN6	0.00380284	0.623357981	0.432	0.24	1	3	TSPAN6
PRMT6	0.003867139	0.274346398	0.25	0.103	1	3	PRMT6
FADS3	0.003883702	0.375407769	0.568	0.393	1	3	FADS3
GOT1	0.003892268	0.485093509	0.409	0.233	1	3	GOT1
PLK1	0.003962728	0.301890799	0.227	0.09	1	3	PLK1
PCGF3	0.003988336	0.45003061	0.455	0.287	1	3	PCGF3
DOCK9	0.004043338	0.30037042	0.318	0.163	1	3	DOCK9
PFKL	0.004226674	0.563890632	0.818	0.733	1	3	PFKL
cdc25b2	0.004443988	0.440353104	0.705	0.563	1	3	cdc25b
ROCK1	0.004525029	0.272722398	0.818	0.613	1	3	ROCK1
CPNE1	0.00468727	0.321240931	0.841	0.653	1	3	CPNE1
SERINC1	0.004708356	0.388173864	0.727	0.483	1	3	SERINC1
PHTF2	0.004746944	0.330584796	0.432	0.26	1	3	PHTF2
DNMT1	0.004801374	0.301575193	0.682	0.533	1	3	DNMT1
HJURP	0.004918211	0.47521434	0.364	0.217	1	3	HJURP
TPX2	0.004918771	0.604585815	0.568	0.47	1	3	TPX2
TDRKH	0.004997503	0.313889531	0.045	0.003	1	3	TDRKH
NAGK	0.005003481	0.332069402	0.795	0.63	1	3	NAGK
MIR6843	0.005073094	0.322075333	0.545	0.37	1	3	MIR6843
TIPARP	0.0051489	0.271426706	0.545	0.343	1	3	TIPARP
LRR1	0.005214793	0.363057886	0.386	0.22	1	3	LRR1
DNTTIP1	0.005261338	0.261830288	0.477	0.28	1	3	DNTTIP1
KIAA0753	0.005272837	0.380811111	0.273	0.127	1	3	KIAA0753
TSHZ3	0.005360748	0.441787094	0.432	0.253	1	3	TSHZ3
PSMC6	0.005422473	0.377076064	0.705	0.593	1	3	PSMC6
KBTBD11	0.005476592	0.301236746	0.068	0.01	1	3	KBTBD11
COL4A3	0.00559844	0.301180773	0.068	0.01	1	3	COL4A3
CENPW	0.005633631	0.343186433	0.5	0.34	1	3	CENPW
ATRX	0.005700573	0.259771885	0.841	0.69	1	3	ATRX
ZNF181	0.005750701	0.337377309	0.136	0.04	1	3	ZNF181
TXLNG	0.005758126	0.294457035	0.295	0.137	1	3	TXLNG
HMGN11	0.005792286	0.388921109	0.909	0.88	1	3	HMGN1
MAL	0.005849501	0.320135532	0.068	0.01	1	3	MAL
GSS	0.005919223	0.394753364	0.705	0.447	1	3	GSS
RTTN	0.005931358	0.378421901	0.409	0.257	1	3	RTTN
SGCD	0.005963413	0.87140922	0.455	0.267	1	3	SGCD
INIP	0.00610328	0.536596702	0.364	0.2	1	3	INIP
MIR4761	0.006342299	0.460746214	0.727	0.637	1	3	MIR4761
VPS13A	0.00654819	0.309029105	0.318	0.16	1	3	VPS13A
CLDN5	0.006593531	0.779272285	0.273	0.13	1	3	CLDN5
SLFN12	0.006603043	0.260657807	0.159	0.053	1	3	SLFN12
CYB561D1	0.006704267	0.508535132	0.136	0.04	1	3	CYB561D1
HIPK1	0.006778488	0.544014349	0.545	0.343	1	3	HIPK1
C12orf65	0.006925277	0.478238395	0.636	0.497	1	3	C12orf65
PRC1	0.007020063	0.585822129	0.659	0.517	1	3	PRC1
UCHL3	0.007106973	0.327385647	0.545	0.377	1	3	UCHL3
DTWD1	0.007214783	0.369720381	0.568	0.403	1	3	DTWD1
HSPB8	0.007281764	0.314780038	0.295	0.147	1	3	HSPB8
KNL1	0.007368768	0.402074702	0.364	0.197	1	3	KNL1
CCNF	0.007421407	0.384965675	0.318	0.17	1	3	CCNF
CD991	0.007437672	0.28892036	0.955	0.823	1	3	CD99
PSMA3-AS1	0.007504132	0.321005449	0.591	0.41	1	3	PSMA3-AS1
FBXO25	0.0075295	0.374845989	0.318	0.167	1	3	FBXO25
RBM39	0.007658804	0.291355237	0.955	0.923	1	3	RBM39
PMPCB	0.007686677	0.367436809	0.545	0.427	1	3	PMPCB
OBSL1	0.007695967	0.402867041	0.477	0.303	1	3	OBSL1
PPP1R3B	0.007802169	0.342856223	0.318	0.167	1	3	PPP1R3B
CCDC94	0.007830092	0.261480281	0.227	0.093	1	3	CCDC94
MICALL1	0.007903812	0.468878898	0.568	0.387	1	3	MICALL1
COMMD1	0.008048865	0.329581296	0.727	0.533	1	3	COMMD1
TCF121	0.008053475	0.291617086	0.614	0.447	1	3	TCF12
CDC20	0.008092587	0.691578797	0.5	0.39	1	3	CDC20
MAP3K9	0.008130194	0.278214153	0.091	0.02	1	3	MAP3K9
TOP2A	0.00813213	0.681837861	0.591	0.513	1	3	TOP2A
VPS8	0.008318428	0.353611079	0.386	0.24	1	3	VPS8
GTDC1	0.008407526	0.504327095	0.227	0.103	1	3	GTDC1
tmem245	0.008415925	0.538717004	0.727	0.593	1	3	tmem245
GTF2A2	0.008503871	0.258704381	0.636	0.457	1	3	GTF2A2
DCTN31	0.008754754	0.455820012	0.636	0.483	1	3	DCTN3
ANAPC112	0.00882924	0.321365065	0.909	0.907	1	3	ANAPC11
ALG8	0.008892329	0.366163798	0.523	0.35	1	3	ALG8
DUT1	0.008954666	0.334702974	0.727	0.583	1	3	DUT
CDC5L	0.008991223	0.272033448	0.682	0.47	1	3	CDC5L
CAV2	0.009013808	0.309359886	0.75	0.577	1	3	CAV2
CKAP2	0.009128715	0.262810631	0.545	0.353	1	3	CKAP2
FOXO1	0.009233035	0.258273424	0.409	0.243	1	3	FOXO1
PPP1R14B	0.009242553	0.25475829	1	0.973	1	3	PPP1R14B
PDLIM4	0.009247336	0.505985318	0.705	0.607	1	3	PDLIM4
B3GALT5	0.009255735	0.395749578	0.023	0	1	3	B3GALT5
HNF4A	0.009255735	0.315323215	0.023	0	1	3	HNF4A
C22orf31	0.009255735	0.276489894	0.023	0	1	3	C22orf31
DDX27	0.00937816	0.292358207	0.568	0.437	1	3	DDX27
CAPN2	0.009399257	0.411555461	0.909	0.873	1	3	CAPN2
CBX3	0.009601595	0.270265783	0.886	0.83	1	3	CBX3
KBTBD2	0.009770064	0.320976673	0.477	0.313	1	3	KBTBD2
SERPINF1	0.009946317	0.277636714	0.455	0.3	1	3	SERPINF1
POSTN2	1.93E-22	1.337276413	0.936	0.745	2.90E-18	4	POSTN
COL1A12	1.03E-21	0.905935629	1	1	1.54E-17	4	COL1A1
CALD12	6.92E-18	0.801093246	1	0.996	1.04E-13	4	CALD1
COL4A12	8.57E-16	1.168277382	0.945	0.779	1.28E-11	4	COL4A1
THBS12	1.13E-15	1.461402889	0.954	0.864	1.69E-11	4	THBS1
SPARC2	2.07E-15	0.648292477	1	1	3.11E-11	4	SPARC
SERPINH12	2.80E-15	0.691881574	0.991	0.949	4.19E-11	4	SERPINH1
THBS42	1.44E-14	1.477876271	0.862	0.66	2.15E-10	4	THBS4
COL4A22	2.25E-14	0.897780957	0.972	0.813	3.37E-10	4	COL4A2
F2R1	2.04E-13	0.809086036	0.771	0.438	3.06E-09	4	F2R
ACTN12	5.57E-12	0.656917938	1	0.996	8.34E-08	4	ACTN1
MXRA51	1.10E-11	0.944655079	0.844	0.685	1.65E-07	4	MXRA5
FNDC12	2.01E-11	0.8414022	0.596	0.285	3.01E-07	4	FNDC1
COL1A21	2.86E-11	0.504376128	1	1	4.28E-07	4	COL1A2
COL12A11	7.70E-11	0.906376143	0.835	0.681	1.15E-06	4	COL12A1
MIR36061	2.10E-10	0.745618038	0.991	0.962	3.15E-06	4	MIR3606
MALAT1	2.42E-10	0.353781091	1	1	3.62E-06	4	MALAT1
IFITM31	5.84E-10	0.604409998	1	0.974	8.75E-06	4	IFITM3
LOXL21	6.12E-10	0.757095629	0.908	0.796	9.16E-06	4	LOXL2
NNMT1	8.50E-10	0.568209715	1	0.996	1.27E-05	4	NNMT
IGFBP42	9.26E-10	0.615132992	0.991	0.932	1.39E-05	4	IGFBP4
COL6A12	2.18E-09	0.477582638	1	1	3.27E-05	4	COL6A1
LITAF1	2.36E-09	0.887138885	0.817	0.677	3.53E-05	4	LITAF
CD2482	2.70E-09	0.701001098	0.716	0.426	4.05E-05	4	CD248
MIR6752	4.15E-09	0.896472724	0.954	0.868	6.21E-05	4	MIR675
LIMA11	4.21E-09	0.539725385	0.972	0.86	6.30E-05	4	LIMA1
COL5A12	4.42E-09	0.678068159	0.908	0.753	6.62E-05	4	COL5A1
KDELR32	6.50E-09	1.068312798	0.624	0.396	9.74E-05	4	KDELR3
PCOLCE1	8.35E-09	0.404449516	0.853	0.609	0.000125027	4	PCOLCE
BGN2	8.79E-09	0.503052759	0.927	0.796	0.00013161	4	BGN
IGFBP71	9.03E-09	0.465966492	0.716	0.498	0.000135291	4	IGFBP7
PLOD2	2.16E-08	0.616093868	0.862	0.723	0.000322949	4	PLOD2
TIMP11	3.28E-08	0.3658835	1	1	0.000491283	4	TIMP1
FSTL11	4.44E-08	0.628650861	1	0.987	0.000665784	4	FSTL1
COL5A21	4.74E-08	0.512362638	0.954	0.881	0.000710694	4	COL5A2
CRLF11	6.64E-08	0.839064425	0.917	0.817	0.00099519	4	CRLF1
COL6A31	7.70E-08	0.496089967	0.963	0.885	0.001153835	4	COL6A3
CRABP21	8.53E-08	0.41753377	0.431	0.204	0.001277824	4	CRABP2
HSPA5	1.81E-07	0.452690964	1	0.996	0.002706741	4	HSPA5
GSN1	2.02E-07	0.689865413	0.798	0.621	0.003019877	4	GSN
PIEZO2	2.86E-07	0.442674037	0.367	0.132	0.00428325	4	PIEZO2
IFITM21	4.13E-07	0.678386447	0.899	0.855	0.006181188	4	IFITM2
AQP11	4.40E-07	0.698196204	0.376	0.149	0.006588274	4	AQP1
FN1	4.77E-07	0.373601375	1	0.979	0.00714933	4	FN1
CPE	5.79E-07	0.353628039	0.33	0.115	0.008673145	4	CPE
IGF12	6.84E-07	1.334404261	0.514	0.285	0.010250915	4	IGF1
MIR4649	7.21E-07	0.660155607	0.954	0.83	0.010795548	4	MIR4649
MYLK1	1.09E-06	0.796217369	0.917	0.813	0.016381009	4	MYLK
cyb5r32	1.19E-06	0.571969064	0.908	0.872	0.017829198	4	cyb5r3
TNFRSF11B	1.25E-06	0.424345909	0.321	0.123	0.018673052	4	TNFRSF11B
PTRF1	2.01E-06	0.465904811	0.972	0.987	0.030073567	4	PTRF
XBP11	2.01E-06	0.636128034	0.771	0.634	0.030147467	4	XBP1
SLIT3	2.16E-06	0.443554955	0.312	0.115	0.032301576	4	SLIT3
TPM2	2.31E-06	0.293540896	0.89	0.787	0.034648182	4	TPM2
CSRP11	2.51E-06	0.504259069	0.954	0.894	0.037548218	4	CSRP1
HSPB11	2.79E-06	0.333167463	0.853	0.804	0.041857765	4	HSPB1
CYR611	4.13E-06	0.479545526	0.927	0.826	0.0618161	4	CYR61
SYNPO21	4.18E-06	0.555666459	0.523	0.302	0.062556865	4	SYNPO2
CD811	4.37E-06	0.414633761	0.991	0.987	0.065448426	4	CD81
TPM1	4.76E-06	0.402138264	0.945	0.872	0.071258994	4	TPM1
f2rl2	5.49E-06	0.763029748	0.358	0.162	0.082255754	4	f2rl2
STOM1	6.52E-06	0.621552604	0.624	0.409	0.097589286	4	STOM
ACTA21	7.44E-06	0.526182153	0.495	0.315	0.111371656	4	ACTA2
COL11A11	8.60E-06	0.784834145	0.514	0.328	0.128877456	4	COL11A1
CTGF2	8.71E-06	1.122759105	0.817	0.749	0.130463177	4	CTGF
FERMT22	9.27E-06	0.476120179	0.789	0.677	0.138894478	4	FERMT2
WFDC11	1.22E-05	0.613951627	0.339	0.136	0.182918054	4	WFDC1
ENAH1	1.40E-05	0.51204666	0.972	0.902	0.210158089	4	ENAH
RNF1521	1.48E-05	0.429653739	0.385	0.179	0.221080503	4	RNF152
OSTC1	1.81E-05	0.388284238	0.826	0.8	0.271848079	4	OSTC
SERPINE21	2.01E-05	0.717525494	0.872	0.864	0.300464469	4	SERPINE2
GAS61	2.04E-05	0.399864462	0.771	0.6	0.305040223	4	GAS6
CHRDL21	2.28E-05	0.347388589	0.339	0.157	0.34195351	4	CHRDL2
LHFP	2.99E-05	0.365505535	0.633	0.443	0.447714711	4	LHFP
FMOD	3.46E-05	0.958339187	0.633	0.464	0.518025032	4	FMOD
TBX18	3.77E-05	0.340117754	0.229	0.077	0.563997421	4	TBX18
OLFML31	4.45E-05	0.729373183	0.679	0.562	0.667195823	4	OLFML3
GJA11	4.60E-05	0.8938889	0.697	0.557	0.688330186	4	GJA1
PRG41	4.80E-05	0.812487203	0.706	0.528	0.71865702	4	PRG4
PPME1	4.88E-05	0.432466496	0.55	0.413	0.731201914	4	PPME1
PODNL1	5.10E-05	0.54269418	0.257	0.102	0.764095586	4	PODNL1
CBLB1	5.40E-05	0.502623056	0.615	0.404	0.809118037	4	CBLB
DLC11	5.98E-05	0.516377354	0.798	0.736	0.89632174	4	DLC1
TSHZ22	6.35E-05	0.706966635	0.606	0.426	0.95125029	4	TSHZ2
NPTN1	6.80E-05	0.429550604	0.679	0.511	1	4	NPTN
HERPUD11	6.90E-05	0.677834567	0.78	0.694	1	4	HERPUD1
SPECC11	7.92E-05	0.653267748	0.505	0.311	1	4	SPECC1
ARF4	8.87E-05	0.380041533	0.881	0.813	1	4	ARF4
CRYAB1	9.15E-05	0.630614111	0.78	0.719	1	4	CRYAB
ZNHIT61	0.000121074	0.697717118	0.56	0.434	1	4	ZNHIT6
GYG2	0.000125498	0.292748079	0.119	0.021	1	4	GYG2
UACA	0.000141167	0.538280039	0.67	0.579	1	4	UACA
PDGFA	0.000149157	0.675344142	0.413	0.226	1	4	PDGFA
DCN3	0.000154728	0.395705934	0.954	0.872	1	4	DCN
LOXL3	0.000170903	0.408950242	0.376	0.2	1	4	LOXL3
PRRX11	0.000177259	0.37837475	0.991	0.953	1	4	PRRX1
KDELR21	0.000201305	0.409343053	0.982	0.953	1	4	KDELR2
MGP1	0.000204855	0.894722129	0.514	0.332	1	4	MGP
KIAA14621	0.000239957	0.676942737	0.578	0.451	1	4	KIAA1462
SCG21	0.00024367	0.622584587	0.477	0.306	1	4	SCG2
TNNT31	0.000272935	0.505903544	0.22	0.085	1	4	TNNT3
ID31	0.000282273	0.292542896	1	0.979	1	4	ID3
TLE2	0.000287053	0.401891669	0.275	0.132	1	4	TLE2
PLEKHH2	0.00030688	0.382223163	0.294	0.145	1	4	PLEKHH2
ADAMTS22	0.000311109	0.581127561	0.817	0.757	1	4	ADAMTS2
TMED22	0.000360426	0.348444413	0.954	0.923	1	4	TMED2
TGFB31	0.000383476	0.435944779	0.55	0.379	1	4	TGFB3
SSR2	0.000455129	0.292555483	0.945	0.919	1	4	SSR2
MIR4709	0.000485592	0.277291036	0.697	0.553	1	4	MIR4709
COL18A1	0.000487917	0.383691158	0.578	0.43	1	4	COL18A1
RAMP11	0.000506083	0.906640479	0.294	0.149	1	4	RAMP1
COMP2	0.000518409	0.940031328	0.55	0.413	1	4	COMP
FEM1B	0.000529779	0.56679277	0.431	0.281	1	4	FEM1B
DPT	0.000539335	0.319121366	0.193	0.072	1	4	DPT
TSPAN9	0.00062107	0.271334081	0.358	0.2	1	4	TSPAN9
COL5A31	0.000623034	0.663334116	0.459	0.328	1	4	COL5A3
KCTD20	0.000636418	0.452477708	0.706	0.617	1	4	KCTD20
TMEM176B	0.000790691	0.51267315	0.119	0.03	1	4	TMEM176B
PRRX22	0.000814045	0.460583896	0.706	0.638	1	4	PRRX2
ENPP11	0.000833263	0.643920796	0.486	0.34	1	4	ENPP1
TIMP21	0.000876805	0.349152984	0.963	0.923	1	4	TIMP2
NFIB1	0.000887455	0.321281392	0.936	0.843	1	4	NFIB
EFHD1	0.000919444	0.273149987	0.138	0.043	1	4	EFHD1
EMILIN1	0.000963891	0.376312826	0.734	0.643	1	4	EMILIN1
ITGA11	0.000966612	0.61099548	0.55	0.404	1	4	ITGA1
sorbs1	0.001035116	0.395103458	0.275	0.14	1	4	sorbs1
COL8A2	0.001081374	0.497541908	0.431	0.281	1	4	COL8A2
EBF12	0.001215524	0.298569102	0.477	0.345	1	4	EBF1
SULF21	0.001225063	0.361700969	0.413	0.264	1	4	SULF2
SEC16A	0.001264294	0.54914917	0.624	0.511	1	4	SEC16A
TXNDC15	0.001268706	0.326014083	0.541	0.4	1	4	TXNDC15
ATP2A2	0.001341163	0.397472453	0.826	0.787	1	4	ATP2A2
NTRK2	0.001365683	0.552678612	0.294	0.162	1	4	NTRK2
ARPC3	0.001405896	0.314312661	0.881	0.838	1	4	ARPC3
EMP1	0.001449917	0.452034034	0.917	0.894	1	4	EMP1
GNAI1	0.001644685	0.367131995	0.394	0.251	1	4	GNAI1
SELENOK1	0.001650426	0.33728632	0.688	0.638	1	4	SELENOK
LMO72	0.001690492	0.456730202	0.633	0.528	1	4	LMO7
CCL7	0.001776798	0.251696151	0.174	0.068	1	4	CCL7
ITGBL1	0.001888719	0.499674517	0.422	0.302	1	4	ITGBL1
MFAP3	0.001893511	0.254384353	0.275	0.145	1	4	MFAP3
PDGFRB1	0.001942265	0.45207177	0.67	0.57	1	4	PDGFRB
OGFRL1	0.001985765	0.472026064	0.569	0.4	1	4	OGFRL1
SERTAD4	0.002174223	0.534722663	0.183	0.077	1	4	SERTAD4
MYADM	0.002175753	0.305198063	0.789	0.728	1	4	MYADM
AHNAK	0.00225595	0.339546934	0.963	0.966	1	4	AHNAK
CACNA1C	0.002459595	0.375152924	0.257	0.136	1	4	CACNA1C
ACSS1	0.002712039	0.296760754	0.193	0.085	1	4	ACSS1
SEC31A1	0.002774664	0.303105629	0.807	0.787	1	4	SEC31A
GALNT101	0.003025065	0.599365922	0.743	0.702	1	4	GALNT10
CNN31	0.003189614	0.424023181	0.807	0.745	1	4	CNN3
SDC21	0.003358483	0.355070098	0.688	0.591	1	4	SDC2
CADM1	0.003372171	0.435363029	0.303	0.174	1	4	CADM1
TNS1	0.003410104	0.375420171	0.312	0.187	1	4	TNS1
LAMA11	0.003636643	0.254562977	0.459	0.315	1	4	LAMA1
ACAN	0.003762648	0.287547634	0.248	0.128	1	4	ACAN
EMC4	0.004573998	0.455636117	0.789	0.715	1	4	EMC4
ZNF616	0.004589368	0.315066725	0.11	0.034	1	4	ZNF616
UBE2D21	0.00514668	0.33525201	0.468	0.336	1	4	UBE2D2
TIMP3	0.005328847	0.664556054	0.807	0.817	1	4	TIMP3
EDNRA	0.005511777	0.32180237	0.339	0.209	1	4	EDNRA
FAM20C	0.005822547	0.367271839	0.743	0.634	1	4	FAM20C
WDR1	0.006043197	0.268942536	0.881	0.855	1	4	WDR1
VCL	0.006205	0.293972921	0.89	0.791	1	4	VCL
FAM49A	0.006253597	0.371375753	0.339	0.217	1	4	FAM49A
DSTN1	0.006388713	0.323437761	0.945	0.932	1	4	DSTN
C7orf49	0.006616456	0.276951526	0.119	0.043	1	4	C7orf49
PDE7B2	0.006737827	0.472822646	0.394	0.294	1	4	PDE7B
IKBIP1	0.006787012	0.387194476	0.679	0.604	1	4	IKBIP
plxdc21	0.007200353	0.574877246	0.486	0.345	1	4	plxdc2
laptm4a1	0.007312108	0.359135157	0.917	0.885	1	4	laptm4a
CYGB1	0.00757715	0.547759625	0.651	0.566	1	4	CYGB
CD361	0.007871851	0.385958937	0.266	0.149	1	4	CD36
NFATC1	0.007876131	0.699799937	0.248	0.14	1	4	NFATC1
B2M1	0.008080102	0.406411551	1	0.987	1	4	B2M
GARS1	0.008215008	0.282351137	0.927	0.885	1	4	GARS
TTC32	0.008587722	0.375149802	0.835	0.804	1	4	TTC3
ICMT1	0.008641421	0.439741443	0.679	0.562	1	4	ICMT
SNX29	0.008646772	0.294164584	0.257	0.157	1	4	SNX29
TSKU	0.008651804	0.378180828	0.394	0.277	1	4	TSKU
EGFR1	0.009611682	0.695192704	0.596	0.485	1	4	EGFR
ACVR1	0.009630274	0.300954133	0.505	0.37	1	4	ACVR1
DCP2	0.009634916	0.441979177	0.312	0.196	1	4	DCP2
MIR4800	0.00972356	0.414573944	0.44	0.319	1	4	MIR4800
NHS	0.009801815	0.35851081	0.165	0.077	1	4	NHS
TMEM45A	0.009855313	0.349017204	0.486	0.4	1	4	TMEM45A
PTPN3	0.009930651	0.365400946	0.183	0.089	1	4	PTPN3
